# Supplementary material for: DeepD2V: A Novel Deep Learning-Based Framework for Predicting Transcription Factor Binding Sites from Combined DNA Sequence
Source: Int J Mol Sci. 2021 May 24;22(11):5521. doi: 10.3390/ijms22115521 (PMC8197256; doi:10.3390/ijms22115521)
Supplement: Supplementary file 1 [file ijms-22-05521-s001.zip]

Archive with 1 entries (1 files):
- ijms-1181522-SI.pdf
